# Supplementary material for: A Flexible Yet Robust 3D-Hybrid Gel Solid-State Electrolyte Based on Metal–Organic Frameworks for Rechargeable Lithium Metal Batteries
Source: Gels. 2024 Dec 10;10(12):812. doi: 10.3390/gels10120812 (PMC11675897; doi:10.3390/gels10120812)
Supplement: Supplementary file 1 [file gels-10-00812-s001.zip]

Archive with 1 entries (1 files):
- gels-3329037-supplementary.pdf
